# Supplementary material for: Patterns of Tadpole β Diversity in Temperate Montane Streams
Source: Animals (Basel). 2024 Apr 20;14(8):1240. doi: 10.3390/ani14081240 (PMC11047721; doi:10.3390/ani14081240)
Supplement: Supplementary file 1 [file animals-14-01240-s001.zip]

Archive with 1 entries (1 files):
- animals-2927211-supplementary.pdf
